# Supplementary material for: Crystal Structures and Electronic Properties of BaAu Compound under High Pressure
Source: Materials (Basel). 2022 Oct 21;15(20):7381. doi: 10.3390/ma15207381 (PMC9606986; doi:10.3390/ma15207381)
Supplement: Supplementary file 1 [file materials-15-07381-s001.zip]

Archive with 1 entries (1 files):
- materials-1923190-supplementary.pdf
